# Supplementary material for: Environmental implications of Ptolemaic Period rodents and shrews from the Sacred Falcon Necropolis at Quesna, Egypt (Mammalia: Muridae and Soricidae)
Source: BMC Ecol Evol. 2022 Dec 23;22:148. doi: 10.1186/s12862-022-02101-x (PMC9789621; doi:10.1186/s12862-022-02101-x)
Supplement: Supplementary file 1 — Additional file 1. Tables of measurements used: Table S1. Measurements of Crocidura for Fig. 3. Table S2. Measurements of Crocidura olivieri for Fig. 4. Table S3. Measurements of Gerbillus for Fig. 6. Table S4. Measurements of Acomys for Fig. 7. [file 12862_2022_2101_MOESM1_ESM.xlsx]

## Sheet: Details & Reference
Additional file 1
Datasets from: Neal Woodman, Salima Ikram, and Joanne Rowland. Environmental implications of Ptolemaic Period rodents and shrews from the Sacred Falcon Necropolis at Quesna, Egypt (Mammalia: Muridae and Soricidae).
Please cite this paper when using the corresponding dataset.
All measurements are in mm.
Abbreviations of variables:
HCP: height of coronoid process of the dentary
p4-m3: length of lower toothrow from the fourth premolar to the third molar
m1L: length of lower first molar
m1W: width of lower first molar
M2L: length of upper second molar
M2W: width of upper second molar

## Sheet: Table S1 Crocidura dentaries
ID	Inst.	number	side	HCP	p4-m3
	Quesna	QUS 12.04	L	3.09	3.45
	Quesna	QUS 07.09	L	3.61	4.12
	Quesna	QUS 14.50	L	4.52	4.91
	Quesna	QUS 14.72	L	4.45	4.76
	Quesna	QUS 14.75	L	4.73	5.06
	Quesna	QUS 14.76	L	4.73	4.7
	Quesna	QUS 14.78	L	4.45	4.79
	Quesna	QUS 14.71	L	5.21	5.24
	Quesna	QUS 14.73	L	4.88	5.15
	Quesna	QUS 14.80	L	5.15	5.21
	Quesna	QUS 07.05	L	7.52	7.39
	Quesna	QUS 14.85	L	7.15	7.09
	Quesna	QUS 14.87	L	7.27	7.39
	Quesna	QUS 14.112	L	8.42	8.06
	Quesna	QUS 14.114	L	7.09	7.39
	Quesna	QUS 12.05	R	3.3	3.7
	Quesna	QUS 07.02	R	4.21	4.39
	Quesna	QUS 14.42	R	4.67	4.67
	Quesna	QUS 14.57	R	4.73	4.85
	Quesna	QUS 14.61	R	4.61	4.84
	Quesna	QUS 14.63	R	4.64	5
	Quesna	QUS 14.43	R	4.84	5.27
	Quesna	QUS 14.56	R	4.94	5.15
	Quesna	QUS 07.06	R	6.91	7.03
	Quesna	QUS 14.99	R	7.15	7.21
	Quesna	QUS 14.100	R	6.79	6.97
	Quesna	QUS 14.128	R	7.7	7.64
	Quesna	QUS 14.129	R	8.18	7.76
	Quesna	QUS 14.160	R	7.88	7.7
C. religiosa	UMMZ	165635		3.06	3.8
C. religiosa	UMMZ	165636		3.54	3.45
C. religiosa	UMMZ	165636		3.54	3.61
C. religiosa	USNM	311766		3.45	3.61
C. religiosa	USNM	311767		3.67	3.79
C. religiosa	USNM	311768		3.03	3.39
C. religiosa	USNM	341933		3.18	3.42
C. religiosa	YPM	5840		3.27	3.45
C. floweri	UMMZ	165633		3.9	4.3
C. floweri	UMMZ	165633		4.1	4.1
C. whitakeri	USNM	482019		4.15	4.33
C. whitakeri	USNM	482020		4.39	4.27
C. whitakeri	USNM	485838		4.39	4.24
C. gueldenstaedtii	USNM	327226		4.27	5
C. gueldenstaedtii	USNM	327227		4.73	5.24
C. gueldenstaedtii	USNM	327228		4.79	5.03
C. gueldenstaedtii	USNM	327229		4.54	4.78
C. gueldenstaedtii	USNM	327230		4.33	4.82
C. gueldenstaedtii	USNM	327231		4.64	5.12
C. gueldenstaedtii	USNM	327233		4.82	4.97
C. gueldenstaedtii	USNM	327234		4.48	4.91
C. gueldenstaedtii	USNM	536423		4.54	5.09
C. gueldenstaedtii	USNM	536424		4.45	4.92
C. gueldenstaedtii	USNM	350117		4.79	4.88
C. gueldenstaedtii	USNM	354501		4.84	5.12
C. gueldenstaedtii	USNM	354502		4.54	4.78
C. gueldenstaedtii	USNM	354504		4.45	4.91
C. gueldenstaedtii	USNM	354505		4.54	4.91
C. gueldenstaedtii	USNM	354507		4.66	4.76
C. gueldenstaedtii	USNM	354508		4.76	4.82
C. gueldenstaedtii	USNM	354509		4.45	4.7
C. gueldenstaedtii	USNM	354511		4.36	4.72
C. gueldenstaedtii	USNM	354517		4.64	5.06
C. gueldenstaedtii	USNM	354519		4.39	4.97
C. fulvastra	USNM	317888		5.73	5.88
C. fulvastra	USNM	325927		5.33	5.39
C. fulvastra	USNM	325928		5.61	5.7
C. fulvastra	USNM	325929		5.06	5.52
C. fulvastra	USNM	325931		5.73	5.64
C. fulvastra	USNM	325932		5.24	5.94
C. fulvastra	USNM	325933		5.39	5.88
C. fulvastra	USNM	325934		5.21	5.21
C. fulvastra	USNM	325935		5.15	5.27
C. fulvastra	USNM	325936		5.12	5.39
C. fulvastra	USNM	325937		4.84	5.15
C. olivieri	USNM	277293		7.58	7.15
C. olivieri	USNM	311742		6.97	6.54
C. olivieri	USNM	311743		7.27	7.15
C. olivieri	USNM	311744		7.58	7.09
C. olivieri	USNM	311745		7.33	7.21
C. olivieri	USNM	311746		6.84	6.79
C. olivieri	USNM	311747		6.91	7.03
C. olivieri	USNM	311748		7.27	7.03
C. olivieri	USNM	311749		7.7	7.09
C. olivieri	USNM	311750		7.45	7.09
C. olivieri	USNM	311751		6.97	6.61
C. olivieri	USNM	311752		6.84	6.97
C. olivieri	USNM	311753		6.84	6.97
C. olivieri	USNM	311754		7.64	7.21
C. olivieri	USNM	311755		7.21	6.97
C. olivieri	USNM	311756		7.33	6.97
C. olivieri	USNM	311757		7.15	6.79
C. olivieri	USNM	311758		7.15	6.79
C. olivieri	USNM	311759		7.09	7.03
C. olivieri	USNM	311760		7.15	6.96
C. olivieri	USNM	311761		7.45	6.91
C. olivieri	USNM	311762		7.75	7.27
C. olivieri	USNM	311763		7.03	6.84
C. olivieri	USNM	311764		7.33	6.91
C. olivieri	USNM	341923		7.27	7.09
C. olivieri	USNM	341924		7.03	6.79
C. olivieri	USNM	341925		6.91	7.15
C. olivieri	USNM	341926		6.61	6.73
C. olivieri	USNM	341929		7.03	6.91
C. olivieri	USNM	341930		7.33	7.09
C. olivieri	USNM	341931		7.27	7.03
C. olivieri	USNM	341932		6.66	6.84

## Sheet: Table S2 Crocidura olivieri
Inst.	number	side	p4-m3
USNM	277293	R	7.15
USNM	311742	R	6.54
USNM	311743	R	7.15
USNM	311744	R	7.09
USNM	311745	R	7.21
USNM	311746	R	6.79
USNM	311747	R	7.03
USNM	311748	R	7.03
USNM	311749	R	7.09
USNM	311750	R	7.09
USNM	311751	R	6.61
USNM	311752	R	6.97
USNM	311753	R	6.97
USNM	311754	R	7.21
USNM	311755	R	6.97
USNM	311756	R	6.97
USNM	311757	R	6.79
USNM	311758	R	6.79
USNM	311759	R	7.03
USNM	311760	R	6.96
USNM	311761	R	6.91
USNM	311762	L	7.27
USNM	311763	R	6.84
USNM	311764	R	6.91
USNM	341923	R	7.09
USNM	341924	R	6.79
USNM	341925	R	7.15
USNM	341926	R	6.73
USNM	341929	R	6.91
USNM	341930	R	7.09
USNM	341931	R	7.03
USNM	341932	R	6.84
Quesna	QUS 07.05	L	7.39
Quesna	QUS 14.84	L	7.15
Quesna	QUS 14.85	L	7.09
Quesna	QUS 14.87	L	7.39
Quesna	QUS 14.111	L	7.94
Quesna	QUS 14.112	L	8.06
Quesna	QUS 14.114	L	7.39
Quesna	QUS 14.140	L	7.09
Quesna	QUS 07.06	R	7.03
Quesna	QUS 14.99	R	7.21
Quesna	QUS 14.100	R	6.97
Quesna	QUS 14.128	R	7.64
Quesna	QUS 14.129	R	7.76
Quesna	QUS 14.160	R	7.7
Quesna	QUS 14.164	R	7.76
Djehuty	2018.01.20.11	L	8
Djehuty	2018.01.20.13	L	7.6
Djehuty	2018.01.20.15	L	7.15
Djehuty	2018.01.20.16	L	7.54
Djehuty	2018.01.22.04	L	7.3
Djehuty	2018.01.23.04	L	7.93
Djehuty	2018.01.23.05	L	7.93
Djehuty	2018.01.23.06	L	7.93
Djehuty	2018.01.24.04	L	7.07
Djehuty	2018.01.24.07	L	7.28
Djehuty	2018.01.24.10	L	6.53
Djehuty	2018.01.28.15	L	6.74
Djehuty	2018.01.28.29	L	7.39
Djehuty	2018.01.29.33	L	7.28
Djehuty	2018.01.31.24	L	8.09
Djehuty	2018.01.31.28	L	7.58
Djehuty	2018.01.31.38	L	7.48
Djehuty	2018.01.31.40	L	7.22
Djehuty	2018.01.31.48	L	7.67
Djehuty	2018.01.21.07	R	7.31
Djehuty	2018.01.22.06	R	7.28
Djehuty	2018.01.22.07	R	7.38
Djehuty	2018.01.23.07	R	7.93
Djehuty	2018.01.23.08	R	7.93
Djehuty	2018.01.23.09	R	7.93
Djehuty	2018.01.23.15	R	7.49
Djehuty	2018.01.24.14	R	7.12
Djehuty	2018.01.24.17	R	7.56
Djehuty	2018.01.28.33	R	6.62
Djehuty	2018.01.28.37	R	7.68
Djehuty	2018.01.28.40	R	7.31
Djehuty	2018.01.29.34	R	7.74
Djehuty	2018.01.29.42	R	7.43
Djehuty	2018.01.29.50	R	8.01
Djehuty	2018.01.30.04	R	6.54
Djehuty	2018.01.31.51	R	7.83
Djehuty	2018.01.31.52	R	7.38
Djehuty	2018.01.31.57	R	7.47
Djehuty	2018.01.31.58	R	7.17
Djehuty	2018.01.31.73	R	7.54
Djehuty	2018.01.31.77	R	7.6
Djehuty	2018.01.31.79	R	7.06
Abu Rawash	38	L	7.76
Abu Rawash	39	L	7.64
Abu Rawash	40	L	8
Abu Rawash	41	L	7.21
Abu Rawash	51	L	7.76
Abu Rawash	52	L	7.39
Abu Rawash	59	R	7.88
Abu Rawash	69	R	7.58
Abu Rawash	70	R	7.88
Abu Rawash	71	R	7.21

## Sheet: Table S3 Gerbillus
Inst.	cat#	ID	m1L	m1W
USNM	283246	G. andersoni	1.97	1.21
USNM	283248	G. andersoni	2	1.27
USNM	283250	G. andersoni	2.06	1.3
USNM	283251	G. andersoni	1.94	1.27
USNM	283252	G. andersoni	1.94	1.21
USNM	283253	G. andersoni	2.06	1.27
USNM	283254	G. andersoni	1.88	1.27
USNM	300220	G. andersoni	1.99	1.3
USNM	300225	G. andersoni	2.06	1.24
USNM	300226	G. andersoni	2.15	1.3
USNM	300239	D. campestris	2.12	1.39
USNM	300240	D. campestris	2.24	1.45
USNM	300241	D. campestris	2.15	1.39
USNM	300242	D. campestris	1.97	1.27
USNM	300243	D. campestris	2	1.24
USNM	316642	D. campestris	2.03	1.24
USNM	316643	D. campestris	2.09	1.39
USNM	316644	D. campestris	2.03	1.21
USNM	316645	D. campestris	2.03	1.39
USNM	316646	D. campestris	2.09	1.36
USNM	316843	G. floweri	2.18	1.42
USNM	316844	G. floweri	2.27	1.45
USNM	316845	G. floweri	2.15	1.52
USNM	316846	G. floweri	2.09	1.39
USNM	316847	G. floweri	2.18	1.52
USNM	316848	G. floweri	2.12	1.42
USNM	316850	G. floweri	2.06	1.42
USNM	316851	G. floweri	2.09	1.45
USNM	316852	G. floweri	2.18	1.52
USNM	316817	G. perpallidus	2.12	1.38
USNM	316818	G. perpallidus	2.24	1.52
USNM	316819	G. perpallidus	2.18	1.45
USNM	316820	G. perpallidus	2.18	1.45
USNM	316821	G. perpallidus	2.12	1.39
USNM	316822	G. perpallidus	2.27	1.45
USNM	316823	G. perpallidus	2.3	1.54
USNM	341971	G. perpallidus	2.18	1.48
Quesna	QUS 07.107	right	2.06	1.27
Quesna	QUS 07.140	right	2.18	1.36
Quesna	QUS 07.141	right	2.15	1.3
Quesna	QUS 07.142	right	2.12	1.27
Quesna	QUS 07.85	left	2.15	1.3
Quesna	QUS 07.27	left	2.18	1.27
Quesna	QUS 07.28	left	2.06	1.36
Quesna	QUS 07.84	left	2.12	1.45

## Sheet: Table S4 Acomys
Inst.	cat#	ID	M2L	M2W
USNM	283274	A.c.cahirinus	1.33	1.27
USNM	283309	A.c.cahirinus	1.3	1.24
USNM	282526	A.c.cahirinus	1.27	1.27
USNM	283269	A.c.cahirinus	1.3	1.36
USNM	283270	A.c.cahirinus	1.36	1.33
USNM	283271	A.c.cahirinus	1.3	1.3
USNM	283272	A.c.cahirinus	1.3	1.21
USNM	283273	A.c.cahirinus	1.27	1.3
USNM	300274	A.c.cahirinus	1.18	1.24
USNM	300275	A.c.cahirinus	1.21	1.27
USNM	300277	A.c.cahirinus	1.33	1.24
USNM	316909	A.c.cahirinus	1.21	1.27
USNM	342020	A.c.cahirinus	1.24	1.24
USNM	342021	A.c.cahirinus	1.18	1.27
USNM	282535	A.c.cahirinus	1.24	1.3
USNM	282537	A.c.cahirinus	1.3	1.3
USNM	300276	A.c.cahirinus	1.18	1.15
USNM	300278	A.c.cahirinus	1.21	1.24
USNM	300279	A.c.cahirinus	1.24	1.21
USNM	316910	A.c.cahirinus	1.18	1.18
USNM	316911	A.c.cahirinus	1.27	1.33
USNM	316912	A.c.cahirinus	1.21	1.27
USNM	316913	A.c.cahirinus	1.15	1.18
USNM	316914	A.c.cahirinus	1.21	1.23
USNM	316922	A.c.cahirinus	1.24	1.24
USNM	316924	A.c.cahirinus	1.27	1.27
USNM	342019	A.c.cahirinus	1.27	1.33
USNM	342022	A.c.cahirinus	1.36	1.3
USNM	282527	A.c.cahirinus	1.18	1.21
USNM	282528	A.c.cahirinus	1.3	1.24
USNM	282529	A.c.cahirinus	1.3	1.27
USNM	282530	A.c.cahirinus	1.27	1.27
USNM	282531	A.c.cahirinus	1.27	1.36
USNM	282532	A.c.cahirinus	1.24	1.27
USNM	282533	A.c.cahirinus	1.18	1.24
USNM	316935	A.c.cahirinus	1.27	1.33
USNM	316936	A.c.cahirinus	1.36	1.33
USNM	316937	A.c.cahirinus	1.21	1.24
USNM	316938	A.c.cahirinus	1.3	1.27
USNM	316939	A.c.cahirinus	1.27	1.24
USNM	316940	A.c.cahirinus	1.27	1.24
USNM	316972	A.c.hunteri	1.45	1.39
USNM	316973	A.c.hunteri	1.33	1.36
USNM	316974	A.c.hunteri	1.33	1.39
USNM	316975	A.c.hunteri	1.36	1.42
USNM	316980	A.c.hunteri	1.3	1.41
USNM	316982	A.c.hunteri	1.3	1.39
USNM	316983	A.c.hunteri	1.48	1.45
USNM	316985	A.c.hunteri	1.24	1.39
USNM	316986	A.c.hunteri	1.3	1.36
USNM	316987	A.c.hunteri	1.24	1.34
USNM	316988	A.c.hunteri	1.27	1.36
USNM	316989	A.c.hunteri	1.27	1.39
USNM	316990	A.c.hunteri	1.36	1.36
USNM	316993	A.c.megalodus	1.45	1.52
USNM	350065	A.c.megalodus	1.52	1.58
USNM	316994	A.c.megalodus	1.54	1.67
USNM	316995	A.c.megalodus	1.52	1.52
USNM	316996	A.c.megalodus	1.45	1.64
USNM	316944	A. dimidiatus	1.45	1.39
USNM	316945	A. dimidiatus	1.42	1.42
USNM	316946	A. dimidiatus	1.48	1.52
USNM	316947	A. dimidiatus	1.48	1.45
USNM	316948	A. dimidiatus	1.52	1.48
USNM	316949	A. dimidiatus	1.39	1.45
USNM	316950	A. dimidiatus	1.69	1.54
USNM	316951	A. dimidiatus	1.48	1.42
USNM	520972	A. dimidiatus	1.54	1.54
USNM	520973	A. dimidiatus	1.61	1.52
USNM	520974	A. dimidiatus	1.52	1.58
USNM	520975	A. dimidiatus	1.54	1.39
USNM	520976	A. dimidiatus	1.42	1.48
USNM	520977	A. dimidiatus	1.52	1.42
USNM	520978	A. dimidiatus	1.58	1.48
USNM	520979	A. dimidiatus	1.48	1.42
USNM	520980	A. dimidiatus	1.48	1.48
USNM	520981	A. dimidiatus	1.48	1.54
USNM	520982	A. dimidiatus	1.52	1.51
USNM	520983	A. dimidiatus	1.48	1.45
USNM	520984	A. dimidiatus	1.45	1.52
USNM	520985	A. dimidiatus	1.42	1.52
USNM	520986	A. dimidiatus	1.48	1.45
USNM	520987	A. dimidiatus	1.54	1.48
USNM	520988	A. dimidiatus	1.42	1.39
USNM	297601	A. dimidiatus	1.45	1.54
USNM	316997	A. russatus	1.52	1.52
USNM	316998	A. russatus	1.61	1.58
USNM	316999	A. russatus	1.48	1.48
USNM	317000	A. russatus	1.52	1.58
USNM	317001	A. russatus	1.52	1.58
USNM	317002	A. russatus	1.54	1.64
USNM	317003	A. russatus	1.54	1.58
USNM	317004	A. russatus	1.67	1.58
USNM	317005	A. russatus	1.52	1.45
USNM	317006	A. russatus	1.52	1.52
USNM	317007	A. russatus	1.61	1.48
USNM	429477	A. russatus	1.63	1.61
Quesna	QUS 07.30	Acomys	1.3	1.24	L max/ M2
